# Supplementary material for: Singleton Sequence Type 382, an Emerging Clonal Group of Listeria monocytogenes Associated with Three Multistate Outbreaks Linked to Contaminated Stone Fruit, Caramel Apples, and Leafy Green Salad
Source: J Clin Microbiol. 2017 Feb 22;55(3):931–41. doi: 10.1128/JCM.02140-16 (PMC5328462; doi:10.1128/JCM.02140-16)
Supplement: Supplemental material [file JCM.02140-16_zjm999095402s2.xlsx]

## Sheet: Table S1
Table S1. Isolates from food, environmental and clinical sources analyzed in this study
Isolate identifier	Sample type	Source state	Collection date	NCBI sequence reads archive identifier or GenBank accession number	Source laboratory
Pacakged salad outbreak (ST382)
PNUSAL002046	Clinical	NAa	January 25, 2016	SRR3199548	Centers for Disease Control and Prevention
PNUSAL002038	Clinical	NA	January 19, 2016	SRR3178063	Centers for Disease Control and Prevention
PNUSAL002055	Lettuce	NA	February 9, 2016	SRR3181801	Centers for Disease Control and Prevention
PNUSAL000829	Clinical	NA	January 31, 2016	SRR3171856	Centers for Disease Control and Prevention
PNUSAL002018	Clinical	NA	January 3, 2016	SRR3147943	Centers for Disease Control and Prevention
PNUSAL002001	Clinical	NA	December 30, 2015	SRR3137005	Centers for Disease Control and Prevention
PNUSAL002011	Clinical	NA	December 31, 2015	SRR3137009	Centers for Disease Control and Prevention
PNUSAL002017	Clinical	NA	January 3, 2016	SRR3115274	Centers for Disease Control and Prevention
PNUSAL001994	Clinical	NA	December 23, 2015	SRR3103858	Centers for Disease Control and Prevention
PNUSAL001986	Clinical	NA	October 30, 2015	SRR3096926	Centers for Disease Control and Prevention
PNUSAL001993	Clinical	NA	December 23, 2015	SRR3096930	Centers for Disease Control and Prevention
PNUSAL001968	Clinical	NA	December 2, 2015	SRR3062678	Centers for Disease Control and Prevention
PNUSAL001937	Clinical	NA	December 7, 2015	SRR3062677	Centers for Disease Control and Prevention
PNUSAL001827	Clinical	NA	October 4, 2015	SRR2954295	Centers for Disease Control and Prevention
PNUSAL001885	Clinical	NA	November 6, 2015	SRR2954311	Centers for Disease Control and Prevention
PNUSAL001833	Clinical	NA	September 28, 2015	SRR2914416	Centers for Disease Control and Prevention
PNUSAL001831	Clinical	NA	October 5, 2015	SRR2914415	Centers for Disease Control and Prevention
PNUSAL001751	Clinical	NA	August 29, 2015	SRR2485319	Centers for Disease Control and Prevention
PNUSAL001598	Clinical	NA	July 5, 2015	SRR2154030	Centers for Disease Control and Prevention
FDA00009836	Salad	Ohio	January 16, 2016	SRR3147180	Food and Drug Administration
FDA00009830	Salad	Ohio	January 16, 2016	SRR3147176	Food and Drug Administration
FDA00009832	Salad	Ohio	January 16, 2016	SRR3147177	Food and Drug Administration
FDA00009834	Salad	Ohio	January 16, 2016	SRR3147179	Food and Drug Administration
FDA00010091	Environment	Ohio	March 24, 2016	SRR3452336	Food and Drug Administration
FDA00010092	Environment	Ohio	March 24, 2016	SRR3438155	Food and Drug Administration
FDA00010093	Environment	Ohio	March 24, 2016	SRR3438156	Food and Drug Administration
FDA00010094	Environment	Ohio	March 24, 2016	SRR3438157	Food and Drug Administration
FDA00010095	Environment	Ohio	March 24, 2016	SRR3438158	Food and Drug Administration
FDA00010096	Environment	Ohio	March 24, 2016	SRR3438159	Food and Drug Administration
FDA00009837	Salad	Ohio	January 16, 2016	SRR3147181	Food and Drug Administration
caramel apple outbreak (ST382)
PNUSAL001151	Clinical	NA	October 29, 2014	SRR1695809	Centers for Disease Control and Prevention
PNUSAL001153	Clinical	NA	October 26, 2014	SRR1695811	Centers for Disease Control and Prevention
PNUSAL001154	Clinical	NA	October 20, 2014	SRR1695812	Centers for Disease Control and Prevention
PNUSAL001196	Clinical	NA	November 8, 2014	SRR1745438	Centers for Disease Control and Prevention
PNUSAL001221	Clinical	NA	November 19, 2014	SRR1745460	Centers for Disease Control and Prevention
PNUSAL001166	Clinical	NA	November 2, 2014	SRR1695823	Centers for Disease Control and Prevention
PNUSAL001195	Clinical	NA	November 6, 2014	SRR1695848	Centers for Disease Control and Prevention
PNUSAL001135	Clinical	NA	October 21, 2014	SRR1695796	Centers for Disease Control and Prevention
PNUSAL001185	Clinical	NA	November 7, 2014	SRR1695839	Centers for Disease Control and Prevention
PNUSAL001258	Clinical	NA	December 6, 2014	SRR1745488	Centers for Disease Control and Prevention
PNUSAL001186	Clinical	NA	November 8, 2014	SRR1695840	Centers for Disease Control and Prevention
PNUSAL001204	Clinical	NA	November 18, 2014	SRR1745445	Centers for Disease Control and Prevention
PNUSAL001131	Clinical	NA	October 17, 2014	SRR1695792	Centers for Disease Control and Prevention
PNUSAL001208	Clinical	NA	November 3, 2014	SRR1745449	Centers for Disease Control and Prevention
PNUSAL001218	Clinical	NA	November 21, 2014	SRR1745457	Centers for Disease Control and Prevention
PNUSAL001169	Clinical	NA	November 13, 2014	SRR1746769	Centers for Disease Control and Prevention
PNUSAL001237	Clinical	NA	November 22, 2014	SRR1746770	Centers for Disease Control and Prevention
PNUSAL001251	Clinical	NA	December 6, 2014	SRR1745482	Centers for Disease Control and Prevention
FDA00008713	Apple	Missouri	December 23, 2014	SRR1763846	Food and Drug Administration
FDA00008716	Apple	Missouri	December 23, 2014	SRR1763839	Food and Drug Administration
FDA00008675	Environment	California	December 23, 2014	SRR1767800	Food and Drug Administration
FDA00008674	Environment	California	December 23, 2014	SRR1767799	Food and Drug Administration
FDA00008721	Apple	Nebraska	January 6, 2015	SRR1770507	Food and Drug Administration
FDA00008722	Apple	Nebraska	January 6, 2015	SRR1770504	Food and Drug Administration
FDA00008724	Apple	Nebraska	January 6, 2015	SRR1770490	Food and Drug Administration
FDA00008725	Apple	Nebraska	January 6, 2015	SRR1770491	Food and Drug Administration
FDA00008728	Apple	Nebraska	January 6, 2015	SRR1770510	Food and Drug Administration
FDA00008729	Apple	Nebraska	January 6, 2015	SRR1770499	Food and Drug Administration
FDA00008731	Apple	Nebraska	January 6, 2015	SRR1770514	Food and Drug Administration
FDA00008734	Apple	Nebraska	January 6, 2015	SRR1770516	Food and Drug Administration
FDA00008735	Apple	Nebraska	January 6, 2015	SRR1770492	Food and Drug Administration
FDA00008736	Apple	Nebraska	January 6, 2015	SRR1770496	Food and Drug Administration
CFSAN028867	Apple	Minnesota	January 6, 2015	SRR1765790	Minnesota Department of Health
CFSAN030948	Environment	California	December 22, 2014	SRR2724076	California Department of Public Health
CFSAN030950	Environment	California	December 22, 2014	SRR2724146	California Department of Public Health
Stone fruit outbreak (ST382)
CFSAN023464	Yellow peach	California	July 31, 2014	SRR1556294	Food and Drug Administration
CFSAN023466	Yellow peach	California	July 31, 2014	SRR1556289	Food and Drug Administration
CFSAN023085	Nectarine	California	July 31, 2014	SRR1554259	Food and Drug Administration
CFSAN023496	White peach	California	July 31, 2014	SRR1553816	Food and Drug Administration
CFSAN023463	Yellow peach	California	July 31, 2014	NZ_CP012021.1	Food and Drug Administration
PNUSAL000870	Clinical	Massachusetts	July 3, 2014	SRR1534987	Centers for Disease Control and Prevention
PNUSAL001024	Clinical	Minnesota	August 28, 2014	SRR1597487	Centers for Disease Control and Prevention
Isolates not associated with the three outbreaks (ST382)
CFSAN003417	Monkey	NA	NA	SRR1818112	Food and Drug Administration
CFSAN046834	Milk	Kentucky	2002	SRR3198677	Department of Agriculture Agricultural Research Service
CFSAN046839	Milk	Tennessee	2002	SRR3191421	Department of Agriculture Agricultural Research Service
CFSAN028429	Clinical	Georgia	February 11, 2003	SRR1805362	Food and Drug Administration			-
PNUSAL001315	Clinical	Georgia	December 20, 2014	SRR1779500	Centers for Disease Control and Prevention
PNUSAL001532	Clinical	West Virginia	June 5, 2015	SRR2086095	Centers for Disease Control and Prevention
PNUSAL001766	Clinical	Tennessee	September 16, 2015	SRR2584373	Centers for Disease Control and Prevention
PNUSAL001851	Clinical	New Jersey	October 14, 2015	SRR2918065	Centers for Disease Control and Prevention
PNUSAL001895	Clinical	Colorado	November 6, 2015	SRR3037442	Centers for Disease Control and Prevention
PNUSAL001933	Clinical	Idaho	November 16, 2015	SRR2994383	Centers for Disease Control and Prevention
CFSAN046825	Environment	Colorado	2014	SRR3198665	Department of Agriculture Agricultural Research Service
PNUSAL000957	Clinical	Illinois	July 8, 2014	SRR1562157	Centers for Disease Control and Prevention
PNUSAL000730	Clinical	South Carolina	May 8, 2014	SRR1393979	Centers for Disease Control and Prevention
PNUSAL001040	Clinical	Colorado	September 12, 2014	SRR1597501	Centers for Disease Control and Prevention
PNUSAL000982	Clinical	Illinois	August 2014	SRR1575082	Centers for Disease Control and Prevention
FDA00008552	Cheese	California	October 2014	SRR1767818	Food and Drug Administration
CFSAN002349	Spinach	California	July 8, 2011	SRR1206159	Food and Drug Administration
PNUSAL001765	Clinical	NA	September 7, 2015	SRR2564618	Centers for Disease Control and Prevention
caramel apple outbreak (CC1)
PNUSAL001157	Clinical	NA	October 26, 2014	SRR1695814	Centers for Disease Control and Prevention
PNUSAL001182	Clinical	NA	November 9, 2014	SRR1695836	Centers for Disease Control and Prevention
PNUSAL001225	Clinical	NA	November 21, 2014	SRR1745464	Centers for Disease Control and Prevention
PNUSAL001146	Clinical	NA	October 29, 2014	SRR1746766	Centers for Disease Control and Prevention			-
PNUSAL001167	Clinical	NA	November 6, 2014	SRR1746767	Centers for Disease Control and Prevention
PNUSAL001168	Clinical	NA	November 8, 2014	SRR1746768	Centers for Disease Control and Prevention
PNUSAL001220	Clinical	NA	November 14, 2014	SRR1745459	Centers for Disease Control and Prevention
PNUSAL001209	Clinical	NA	November 12, 2014	SRR1745450	Centers for Disease Control and Prevention
PNUSAL001188	Clinical	NA	November 5, 2014	SRR1695842	Centers for Disease Control and Prevention
PNUSAL001202	Clinical	NA	November 17, 2014	SRR1745443	Centers for Disease Control and Prevention
PNUSAL001180	Clinical	NA	October 26, 2014	SRR1695834	Centers for Disease Control and Prevention
PNUSAL001289	Clinical	NA	January 7, 2015	SRR2051098	Centers for Disease Control and Prevention
PNUSAL001215	Clinical	NA	December 11, 2014	SRR1745454	Centers for Disease Control and Prevention
PNUSAL001177	Clinical	NA	November 9, 2014	SRR1695831	Centers for Disease Control and Prevention
PNUSAL001254	Clinical	NA	November 26, 2014	SRR1745485	Centers for Disease Control and Prevention
PNUSAL001257	Clinical	NA	November 27, 2014	SRR1745487	Centers for Disease Control and Prevention
PNUSAL001313	Clinical	NA	November 9, 2014	SRR1779484	Centers for Disease Control and Prevention
PNUSAL001312	Clinical	NA	January 7, 2015	SRR1779483	Centers for Disease Control and Prevention
15MN00008	Apple	Minnesota	NA	SRR1765789	Minnesota Department of Health
FDA00008730	Apple	Nebraska	January 13, 2015	SRR1770500, NZ_LYXY00000000.1	Food and Drug Administration
FDA00008723	Apple	Nebraska	January 12, 2015	SRR1770498	Food and Drug Administration
FDA00008732	Apple	Nebraska	January 13, 2015	SRR1770515	Food and Drug Administration
FDA00008733	Apple	Nebraska	January 12, 2015	SRR1770505	Food and Drug Administration
FDA00008726	Apple	Nebraska	January 12, 2015	SRR1770508	Food and Drug Administration
FDA00008727	Apple	Nebraska	January 12, 2015	SRR1770509	Food and Drug Administration
FDA00008712	Apple	Missouri	January 6, 2015	SRR1763864	Food and Drug Administration
FDA00008715	Apple	Missouri	January 6, 2015	SRR1763833	Food and Drug Administration
FDA00008714	Apple	Missouri	January 6, 2015	SRR1763811	Food and Drug Administration
FDA00008711	Apple	Missouri	January 6, 2015	SRR1763858	Food and Drug Administration
FDA00008670	Environment	California	January 1, 2015	SRR1767823	Food and Drug Administration
FDA00008673	Environment	California	January 1, 2015	SRR1767763	Food and Drug Administration
FDA00008672	Environment	California	January 1, 2015	SRR1767828	Food and Drug Administration
FDA00008671	Environment	California	January 1, 2015	SRR1767762	Food and Drug Administration
FDA00008676	Environment	California	January 1, 2015	SRR1767801	Food and Drug Administration
aNA, not available

## Sheet: Excluded genomic regions
Reference mapping and SNP calling in repetivie regions, as well as low quality sequencing and/or reads mapping, often generate false high density SNPs. Recombination could generate high density SNPs that do not reflect genetic relatedness of isolates. Thus we implement a filter in the SNP pipeline to exclude SNPs in high density variant regions among a group of genetically close isolates. When a …
1) 1883632-1884433 (802 bp, 12 variant sites)		cell surface protein containing tandem repeats
2) 2124198-2124789 (592 bp, 14 variant sites)		BspA family leucine-rich repeat surface protein
3) 2127312-2127570 (259 bp, 31 variant sites)		BspA family leucine-rich repeat surface protein
4) 2464332-2464346 (15 bp, 4 variant sites)		hypothetical protein containing tandem repeats
5) 2467789-2467984 (196 bp, 15 variant sites)		cell surface protein containing tandem repeats
6) 2634803-2634812 (10 bp, 3 variant sites)		N-acetylmuramoyl-L-alanine amidase containing tandem repeats
